# Supplementary material for: Estimation of time course in phytochrome photostationary state under artificial light for controlling plant growth
Source: Front Plant Sci. 2024 Jan 24;14:1305182. doi: 10.3389/fpls.2023.1305182 (PMC10848169; doi:10.3389/fpls.2023.1305182)
Supplement: Supplementary Table 1 — A calculator that outputs the estimated time course in PSS. [file DataSheet_1.zip]

Archive with 1 entries (1 files):
- PSS Calculator.xlsx
